# Supplementary material for: Development of a Multiplexing Injector for Gas Chromatography for the Time-Resolved Analysis of Volatile Emissions from Lithium-Ion Batteries
Source: Molecules. 2024 May 7;29(10):2181. doi: 10.3390/molecules29102181 (PMC11123839; doi:10.3390/molecules29102181)
Supplement: Supplementary file 1 [file molecules-29-02181-s001.zip]

Archive with 1 entries (1 files):
- molecules-2834078-supplementary.pdf
